# Supplementary material for: Investigating a possible causal relationship between maternal serum urate concentrations and offspring birthweight: a Mendelian randomization study
Source: Int J Epidemiol. 2022 Oct 3;52(1):178–89. doi: 10.1093/ije/dyac186 (PMC9908052; doi:10.1093/ije/dyac186)
Supplement: dyac186_Supplementary_Data [file dyac186_supplementary_data.zip]

Archive with 4 entries (3 files):
- dyac186_Supplementary_Data/
- dyac186_Supplementary_Data/ije-2022-01-0099-File007.xlsx
- dyac186_Supplementary_Data/ije-2022-01-0099-File008.docx
- dyac186_Supplementary_Data/ije-2022-01-0099-File009.docx
